# Supplementary material for: Home-Based Individualized Cognitive Stimulation (iCS) Therapy in Portuguese Psychiatric Patients: A Randomized Controlled Trial
Source: Brain Sci. 2022 Dec 2;12(12):1655. doi: 10.3390/brainsci12121655 (PMC9775072; doi:10.3390/brainsci12121655)
Supplement: Supplementary file 1 [file brainsci-12-01655-s001.zip]

Archive with 1 entries (1 files):
- brainsci-2065025-supplementary.pdf
